# Supplementary material for: The complete mitochondrial genome of Stibochiona nicea (Gray, 1846) (Lepidoptera: Nymphalidae) and phylogenetic analysis
Source: Mitochondrial DNA B Resour. 2023 Jun 9;8(6):648–52. doi: 10.1080/23802359.2023.2221348 (PMC10259338; doi:10.1080/23802359.2023.2221348)
Supplement: Supplemental Material [file TMDN_A_2221348_SM9753.txt]

Figure S3. PCR gel images of two fragments (nad5 and rrnS) in Stibochiona nicea mitochondrial genome.
